# Supplementary material for: Multifunctional Biotemplated Micromotors for In Situ Decontamination of Antibiotics and Heavy Metals in Soil and Groundwater
Source: Nanomaterials (Basel). 2023 Oct 6;13(19):2710. doi: 10.3390/nano13192710 (PMC10574631; doi:10.3390/nano13192710)
Supplement: Supplementary file 1 [file nanomaterials-13-02710-s001.zip]

Archive with 3 entries (3 files):
- SI Video 1.mp4
- SI Video 2.mp4
- Support Information-0920.pdf
